# Supplementary material for: Seasonal Dynamics and Damage of Halyomorpha halys in Italian Vineyards
Source: Insects. 2024 May 22;15(6):378. doi: 10.3390/insects15060378 (PMC11203982; doi:10.3390/insects15060378)
Supplement: Supplementary file 1 [file insects-15-00378-s001.zip]

Archive with 1 entries (1 files):
- insects-2974531-supplementary.pdf
